# Supplementary material for: Crystalline Quality and Surface Morphology Improvement of Face-to-Face Annealed MBE-Grown AlN on h-BN
Source: Materials (Basel). 2022 Dec 2;15(23):8602. doi: 10.3390/ma15238602 (PMC9736891; doi:10.3390/ma15238602)
Supplement: Supplementary file 1 [file materials-15-08602-s001.zip]

Archive with 1 entries (1 files):
- materials-2056814-supplementary.pdf
